# Supplementary material for: Persistence of Adverse Drug Reaction-Related Hospitalization Risk Following Discharge
Source: Int J Environ Res Public Health. 2022 May 4;19(9):5585. doi: 10.3390/ijerph19095585 (PMC9101512; doi:10.3390/ijerph19095585)
Supplement: Supplementary file 1 [file ijerph-19-05585-s001.zip]

Archive with 3 entries (3 files):
- Supplementary Material Table S1.pdf
- Supplementary Material Table S2.pdf
- Supplementary Material Table S3.pdf
